# Supplementary material for: Risk of bleeding in surgical patients treated with topical bovine thrombin sealants: a review of the literature
Source: Patient Saf Surg. 2008 Mar 18;2:5. doi: 10.1186/1754-9493-2-5 (PMC2276484; doi:10.1186/1754-9493-2-5)
Supplement: Additional file 1 — Table 1. Risk of Bleeding Events in Published Surgical Studies (1997–2007). Table 2. Risk of Bleeding Events in Published Surgical Studies of Bovine Thrombin (1997–2007). These tables show the studies examined looking at bleeding events of surgical studies broken down by author, year, surgery type, number of patients, study design, definition of bleeding event, and risk of bleeds [file 1754-9493-2-5-S1.xls]

## Sheet: Table 1 
Table 1. Risk of Bleeding Events in Published Surgical Studies (1997-2007)
Author	Year	Surgery Type	Number of Patients	Study Design	Definition of Bleeding Event	Risk of Bleeds
Kang	2007	CABG surgery	320	Retrospective cohort study (single institution)	Re-operation for bleeding	4.6% total group 8% in clopidogrel within 3 days of surgery 5% in clopidogrel 4 to 7 days prior to surgery 4% in patients with no clopidogrel within 7 days of surgery
Karthik	2004	CABG surgery	2898	Consecutive patients (retrospective)	Re-exploration for bleeding	0.031
Morawski	2005	CABG surgery	102 (51 treated with aspirin and 51 placebo)	Randomized controlled trial of aspirin vs. placebo	Re-exploration for bleeding	7.84% aspirin group 3.92% placebo group
Renda	2007	CABG surgery	43 (22 with unfractionated heparin and 21 with enoxaparin)	Randomized controlled trial of unfractionated heparin and enoxaparin	Major bleed defined as intracranial hemorrhage, a 5 g/dL or more decrease in hemoglobin concentration, or a 15% or more absolute decrease in hematocrit. Minor bleed defined as an obsevered blood loss with either 3 g/dL or more decrease in hemoglobin concentration, a 10% or more decrease n the hematocrit, a non-observed blood loss with 4 g/dL or more decrease in hemoglobin concentration, or a 12% …	0% major bleeds 4.65% minor bleed (1 in each treatment group)
Potger	2007	CABG surgery	1043 (433 cardiopulmonary bypass and 610 off-pump CABG)	Retrospective cohort study	Re-operation for bleeding	4.6% for CPB 4.8% Off-pump CABG
Yellin	2003	Cardiac surgery	280 cardiac surgery with deep sternal infection	Consecutive patients (retrospective)	Bleeding that occurred during or after operation for deep sternal infection from the heart, great vessels, or grafts, or bleeding requiring urgent exploration.	0.0536
DeEugenio	2007	Percutaneous coronary intervention	194 (97 with warfarin, aspirin, and clopidogrel, and 97 with aspirin and clopidogrel)	Retrospective matched cohort study	Major bleeding defined as fatal bleeding, bleeding at a critical site (retroperitoneal, intracranial, or intraocular), bleeding that led to hemodynamic compromise requiring treatment, bleeding that required intervention (surgical or endoscopic) or decompression of a closed space to stop or control the event, bleeding that required transfusion of 1 or more units of packed red blood cells or whole …	14.43% in warfarin, aspirin, clopidogrel patients 3.24% in aspirin, clopidogrel patients
Balachandran	2004	Pancreaticoduodenectomy	218	Prospective interventional study	Bleeding defined as a fall in hemoglobin > 20 g/L, haemodynamic instability, and/or patient requiring > 2 units of blood transfusion.	20.2% bleeding complications
de Castro	2005	Pancreatic and biliary surgery	1010	Retrospective cohort study	Delayed massive hemorrhage	0.0228
Koukoutsis	2006	Pancreaticoduodenectomy	362	Retrospective cohort study	Hemorrhage - defined as drop of mean arterial pressure of 40 mm Hg or more and during the resuscitation, the administration of more than 2 blood units was necessary. It was demonstrated by the presence of blood in the nasogastric tube, drain, or with haemodynamic instability requiring blood products. Blood was also demonstrated on abdominal ultrasound or computed tomography, or at laparotomy. A s…	8.8% had at least one bleeding event (hemorrhage)
Ihasz	1997	Laparoscopic cholecystectomy	13833	National retrospective multicenter study	Hospital survey for surgical complications	1.44% postoperative bleeds
Opitz	2005	Laparoscopic surgery	43028	National prospective multicenter surgical study called SALTS (Swiss Association of Laparoscopic and Thoracoscopic Surgery)	Intraoperative bleeding and postoperative bleeding with either an abdominal wall bleeding or internal (peritoneal cavity or retroperitoneal space) bleeding source. Postoperative bleeding was limited to 24 hours after surgery.	3.3% total bleeds 1.7% intraoperative bleeds and 1.5% postoperative bleeds
Chow	1998	Transurethral prostatic resection	524 with transurethral resection of the prostate (TURP) and 302 with transurethral electrovaporization of the prostate (TEVP)	Retrospective cohort study	Hemorrhage defined as bleeding requiring either a prolonged hospital stay or readmission.	1.1% acute bleeds (TURP) 3.6% delayed hemorrhage (TURP) 4.8% total bleeds (TURP) 0.3% acute bleeds(TEVP) 3.6% delayed hemorrhage (TEVP) 4.0% total bleeds (TEVP)
Cohen	1997	Major abdominal surgery	3809	Randomized controlled trial of heparin thromboprophylaxis	Perioperative bleeding	11.05% all bleeds 8.11% major bleeds (5.75% during operative period and 6.54% postoperatively)
Vera-Llonch	2006	Major orthopedic surgery	23518	Retrospective inpatient mangaged care database	ICD-9 diagnosis codes for bleeding events. (Excluded patients with bleeding prior to hospital admission or surgical procedure, those with multiple trauma, or secondary diagnoses of thromboembolic events prior to surgery.)	2.6% major bleeds 0.1% fatal bleeding 0.7% reoperation due to bleeding
Vink	2005	Noncardiac general surgery	94 (121 surgeries)	Randomized controlled trial subgroup analysis (all patients had atrial fibrillation)	Major bleed if hemoglobin decreased by > 2 g/L, if blood transfusion or hospitalization was necessary. Only examined first month after surgery.	2.6% all bleeds 0.9% major bleeds
*When studies had multiple reports we considered the most recent and complete data

## Sheet: Table 2
Table 2. Risk of Bleeding Events in Published Surgical Studies of Bovine Thrombin (1997-2007)
Author	Year	Surgery Type	Number of Patients	Study Design	Bovine Thrombin	Definition of Bleeding Event	Risk of Bleeds
Ortel	2001	CABG and valve surgery	151 (109 CABG and 42 valve)	Prospective single-arm interventional study	Thrombogen	Hemorrhagic complications - included postoperative bleeding reported as excessive or necessitating surgical intervention, unanticipated nonsurgical bleeding, or blood product transfusions within the first 48 hours after surgery.	7.28% excessive postoperative bleeding or reoperation for bleeding 3.13% gastrointestinal bleeding 3.31% transfusion support after postoperative day 2 2.65% recurrent epistaxis after hospital discharge 1.32% Other bleed events
Carroll	1996	Cardiothoracic	21	Cohort study	Fibrastat bovine glue	Postoperative bleeding complications	0
Winterbottom	2002	Cardiac, vascular, or spinal	309 (156 Floseal and 153 to Gelfoam)	Randomized controlled trial	Thrombin JMI (as part of FloSeal and Gelfoam)	Hemorrhagic complications - included excessive postoperative bleeding, anemia, transfusion reaction, and decreased platelets.	2.91% excessive postoperative bleeding 4.85% anemia 0.32% transfusion reaction 0.65% decreased platelets
Dorion	1998	Cardiovascular surgery	120	Retrospective cohort study	Not reported	Serious bleeds	0.017
Chapman	2007	Liver resection, spine, peripheral aterial bypass, and dialysis access surgery	411	Randomized controlled trial	Thrombin JMI compared to recombinant human thrombin	Trial-defined bleeding event	11% bovine thrombin 13% human thrombin
